# Supplementary material for: Methylation of Subtelomeric Chromatin Modifies the Expression of the lncRNA TERRA, Disturbing Telomere Homeostasis
Source: Int J Mol Sci. 2022 Mar 18;23(6):3271. doi: 10.3390/ijms23063271 (PMC8955364; doi:10.3390/ijms23063271)
Supplement: Supplementary file 1 [file ijms-23-03271-s001.zip]

Archive with 1 entries (1 files):
- ijms-1618448-supplementary.pdf
